# Supplementary material for: Component-oriented acausal modeling of the dynamical systems in Python language on the example of the model of the sucker rod string
Source: PeerJ Comput Sci. 2019 Oct 28;5:e227. doi: 10.7717/peerj-cs.227 (PMC7924524; doi:10.7717/peerj-cs.227)
Supplement: Supplemental Information 9 [file peerj-cs-05-227-s009.zip › main2.py]

# encoding: utf-8
"""Simulation of the pumping process by two-section string
Euler method. 
[s1]---[m1]-+-[s2]---[m2]-+
            |             |
           [f1]          [f2]
Copyright © Volodymyr Kopei, 2017, 2019 email: vkopey@gmail.com"""
from pycodyn import *

fs=(-18494.0, -16193.0) # sections weights
fr=-18499.0 # liquid weight above the plunger          
# components:
s1=SpringDamper(name='s1', c=114926.0, d=5458.0)
m1=Mass(name='m1',m=2112.0)
f1=Force(name='f1', f=fs[0]) 
s2=SpringDamper(name='s2', c=73021.0, d=3468.0)
m2=Mass(name='m2', m=1850.0)
f2=Force(name='f2') #, f=fs[1]+fr
# additional equations of the string model, formed by connecting of the components flanges
peqs=s1.pinEqs(1,[m1.pins[0]])
peqs+=m1.pinEqs(1,[s2.pins[0],f1.pins[0]])
peqs+=s2.pinEqs(1,[m2.pins[0]])
peqs+=m2.pinEqs(1,[f2.pins[0]])
s=System(els=[s1,m1,s2,m2,f1,f2], eqs=peqs) # system

# static problem — the string under the maximum static loads
ics={m1.v:0.0, m1.a:0.0, m2.v:0.0, m2.a:0.0, s1.x1:0.0, s1.x1p:0.0, f2.f:fs[1]+fr}
d=s.solve(ics)
print(d[m2.x])

# print(d)
# for k in sorted(d.keys(), key=lambda k:repr(k)):
#     print(k,d[k])

def motion(t):
    """describes the harmonic motion of the upper point and returns its position at time t"""
    A=2.1/2 # amplitude
    n=6.4/60 # frequency
    return A*math.sin(2*math.pi*n*t) # position
   
def force(v):
    """returns the value of the force on the pump plunger F, depending on the value of its speed v"""
    F=fs[1] # weight of the second section
    if v>0: # if uprstroke
        F+=fr # increase the force by value of the fluid weight
    return F*math.tanh(abs(v)/0.01) # smoothing near the point v=0

def fnBC(d, t):
    """boundary conditions at time t for fnBC.vrs components"""
    val = motion(t), force(d[m2.v]) 
    return dict(zip(fnBC.vrs, val))
fnBC.vrs = s.elsd['s1'].x1, s.elsd['f2'].f

# solve the dynamic problem — the upper point has a harmonic motion
T,R=s.solveDyn(d, timeEnd=2*60/6.4, fnBC=fnBC)
R=[r for t,r in zip(T,R) if t>60/6.4] # only last period
plt.plot([d[s1.x1] for d in R], [d[s1.f1]/1000 for d in R]) # wellhead dynamometer card
plt.plot([d[m2.x] for d in R], [(-d[m2.f2]+fs[1])/1000 for d in R]) # plunger dynamometer card
plt.xlabel('x, m'); plt.ylabel('f, kN')
plt.show()
'''
import csv
with open('res.csv','wb') as f:
    w=csv.writer(f, delimiter=';')
    for r in zip([d[s1.x1] for d in R], [d[s1.f1]/1000 for d in R]):
        w.writerow(r)
'''
