# Supplementary material for: Component-oriented acausal modeling of the dynamical systems in Python language on the example of the model of the sucker rod string
Source: PeerJ Comput Sci. 2019 Oct 28;5:e227. doi: 10.7717/peerj-cs.227 (PMC7924524; doi:10.7717/peerj-cs.227)
Supplement: Supplemental Information 10 [file peerj-cs-05-227-s010.zip]

Archive with 1 entries (1 files):
- main2V.py
